# Supplementary material for: Invasive micropapillary carcinoma of the breast overexpresses MUC4 and is associated with poor outcome to adjuvant trastuzumab in HER2-positive breast cancer
Source: BMC Cancer. 2017 Dec 28;17:895. doi: 10.1186/s12885-017-3897-x (PMC5745882; doi:10.1186/s12885-017-3897-x)
Supplement: Supplementary file 2 — Clincopathological characteristics of the cohort. (XLS 30 kb) [file 12885_2017_3897_MOESM2_ESM.xls]

## Sheet: Hoja1
Supplementary Table 1 Clincopathological characteristics of the cohort
Characteristic	Nº patients	%	Median	Range
Total number of patients	113
Age (years)			55.5	26-85
Menopausal status
Pre	34	30.0885
Post	79	69.9115
Tumor size
T1	59	55.1402
T2	37	34.5794
T3	5	4.6729
T4	6	5.60748
Not documented	6
Lymph node status
N0	61	57.0093
N1	21	19.6262
N2	16	14.9533
N3	9	8.41121
Not documented	6
Clinical stage
I	46	41.8182
II	42	38.1818
III	22	20
Not documented	3
Histological grade
1	6	5.88235
2	28	27.451
3	68	66.6667
Not documented	11
Estrogen receptor positive		78.3
Progesterone receptor positive		62.1
HER2 positive		17.7
