# Supplementary material for: Invasive micropapillary carcinoma of the breast overexpresses MUC4 and is associated with poor outcome to adjuvant trastuzumab in HER2-positive breast cancer
Source: BMC Cancer. 2017 Dec 28;17:895. doi: 10.1186/s12885-017-3897-x (PMC5745882; doi:10.1186/s12885-017-3897-x)
Supplement: Supplementary file 3 — Histological subtypes of the cohort (n = 113). (XLSX 9 kb) [file 12885_2017_3897_MOESM3_ESM.xlsx]

## Sheet: Hoja1
Supplementary Table S2. Histological subtypes of the cohort (n=113)
Histological subtypes	Number (%)
IDC	90 (79.6)
ILC	11 (9.7)
Mucinous carcinoma	6 (5.3)
IMPC	6 (5.3)
Total carcinomas	113 (100)
